# Supplementary material for: Factors Associated with Significant Weight Loss in Hospitalised Patients with COVID-19: A Retrospective Cohort Study in a Large Teaching Hospital
Source: Nutrients. 2022 Oct 8;14(19):4195. doi: 10.3390/nu14194195 (PMC9572292; doi:10.3390/nu14194195)
Supplement: Supplementary file 1 [file nutrients-14-04195-s001.zip]

Archive with 1 entries (1 files):
- nutrients-1938978-supplementary.pdf
